# Supplementary material for: Development and Reliability of the Oxford Meat Frequency Questionnaire
Source: Nutrients. 2021 Mar 12;13(3):922. doi: 10.3390/nu13030922 (PMC7999625; doi:10.3390/nu13030922)
Supplement: Supplementary file 1 [file nutrients-13-00922-s001.zip]

Archive with 6 entries (6 files):
- Supplementary File S1.docx
- Supplementary File S2.xlsx
- Supplementary File S3.docx
- Supplementary File S4.docx
- Supplementary File S5.docx
- Supplementary File S6.docx
