# Supplementary material for: Development and Reliability of the Oxford Meat Frequency Questionnaire
Source: Nutrients. 2021 Mar 12;13(3):922. doi: 10.3390/nu13030922 (PMC7999625; doi:10.3390/nu13030922)
Supplement: Supplementary file 1 [file nutrients-13-00922-s001.zip › Supplementary File S2.xlsx]

## Sheet: MFQ
Oxford Meat Frequency Questionnaire (MFQ)
MFQ Category		Sub-category (if applicable)	Mean serving size (g)	Serving size presented	Mean meat content (%/100g)	Mean meat per serving (g)
Chicken and Turkey	MIXED DISHES (any type of chicken/turkey mixed dish including ready meals, curries, stews, casseroles, chilli. Does NOT include pies with pastry, burgers or sausages)	Low-meat 288.18g	303.47	300g, contains a small amount of meat (less than 25% of the dish)	0.178789	54.257
		Medium-meat 306.67g	303.47	300g, contains a moderate amount of meat (25-40% of the dish)	0.319287	96.894
		High-meat 315.56g	303.47	300g, contains a large amount of meat (more than 40% of the dish is meat)	0.516257	156.668
	COATED PRODUCTS (breast, thighs, wings) (includes any type of coated chicken/turkey product such as KFC, nuggets, kievs, goujons. Does NOT include sausages or burgers)		117	1 breast, 1 kiev, 6 nuggets/fingers, 1 drumstick, 1 rib, 2 thighs, 1 wing. 120g.	0.556644	65.1274
	UNCOATED PRODUCTS (breast, thighs, wings) (includes any type of uncoated chicken/turkey product such as breast, thigh, wing, leg, kebab meat. Baked, roasted, stewed, grilled, pan-fried or broiled. Does NOT include sausages or burgers, or chicken in mixed dishes)		95	1 breast, 1 leg, 2 drumsticks, 2 thighs, 4 wings; about the size of a deck of cards. 100g.	0.94	89.3
	SLICES (e.g. for sandwiches, salads, bacon) (includes any type of sliced ch`n or turkey used for sandwiches, salads e.g. turkey ham, turkey bacon etc.)		21.25	1 slice 20g	0.783225	16.6435
	PIES & PASTRIES (includes all chicken or poultry pies or pastries with pastry. Does NOT include potato topped pies)		132.5	1 pie/pastry 130g	0.24325	32.2306
	SAUSAGES (includes all types of chicken or turkey sausages)		33.6	1 sausage 30g	1	33.6
	BURGERS (includes all types of chicken or turkey burgers)		96.6667	1 burger patty 100g	0.802525	77.5774
	OFFAL & LIVER (includes all kinds of poultry offal, liver, kidney, heart)		72.5	1 portion, about the size of a deck of cards. 70g	0.833	60.3925
	OTHER				0.617298
Lamb and Mutton	MIXED DISHES (any type of lamb/mutton mixed dish including ready meals, curries, Irish stews, casseroles, sheperds pie. Does NOT include pies with pastry, burgers or sausages)	Low-meat 280.56g	263.52	260g, contains a small amount of meat (less than 25% of the dish)	0.18436	48.5825
		Medium-meat 250.83g	263.52	260g, contains a moderate amount of meat (25-40% of the dish)	0.3117	82.1392
		High-meat 259.17g	263.52	260g, contains a large amount of meat (more than 40% of the dish is meat)	0.43775	115.356
	PRODUCTS (chops, roast, cutlets) (includes any type of lamb/mutton product such as chops, roast, cutlets, kebab meat. Does NOT include sausages or burgers)		74	1 chop, 1 chump chop, 1 cutlet. Cooked meat about the size of a deck of cards. 70g	1	74
	SLICES (e.g. for sandwiches, salads) (includes any type of sliced lamb or mutton used for sandwiches or salads)		22	1 slice 20g	1	22
	PIES & PASTRIES (includes all lamb or mutton pies or pastries with pastry. Does NOT include potato topped pies)		165.167	1 pie/pastry 170g	0.26795	44.2564
	SAUSAGES (includes all types of lamb or mutton sausages)		33.6	1 sausage 30g	0.8	26.88
	BURGERS (includes all types of lamb burgers)		90.3333	1 burger patty 90g	0.733195	66.2319
	OFFAL & LIVER (includes all kinds of lamb or mutton offal, liver, kidney, heart)		98.5	1 portion, about the size of a deck of cards. 100g	0.908889	89.5256
	OTHER				0.627094
Beef	MIXED DISHES (any type of beef mixed dish including ready meals, curries, stews, casseroles, lasagne, meatballs, bolognese. Does NOT include pies with pastry, burgers or sausages).	Low-meat 278.3g	249.693	250g, contains a small amount of meat (less than 25% of the dish)	0.170603	42.5984
		Medium-meat 230.28g	249.693	250g, contains a moderate amount of meat (25-40% of the dish)	0.322702	80.5766
		Heavy-meat 240.5g	249.693	250g, contains a large amount of meat (more than 40% of the dish is meat)	0.503035	125.605
	PRODUCTS (roast/steak) (includes any type of beef roast/steak such as rump, fillet, sirloin, minute. Does NOT include steak slices in sandwiches).		130.654	1 rump/fillet/sirloin steak, beef mince (about the size of your hand). 130g	0.9725	127.061
	SLICES (e.g. for sandwiches, salads) (includes any type of sliced beef used for sandwiches, salads e.g. roast beef, pastrami, corned beef).		25.1667	1 slice 30g	1	25.1667
	PIES & PASTRIES (includes all beef pies or pastries with pastry, e.g. meat samosas, cornish pasties. Does NOT include potato topped pies)		188	1 pie/pastry 190g	0.212871	40.0198
	SAUSAGES (includes all types of beef sausages)		33.6	1 sausage 30g	1	33.6
	BURGERS (includes all types of beef burgers)		84	1 burger patty 80g	0.76836	64.5422
	OFFAL & LIVER (includes all kinds of beef offal, liver, kidney, heart)		98.5	100g, about the size of a deck of cards	0.81234	80.0155
	OTHER				0.640268
Pork	MIXED DISHES (any type of pork/gammon mixed dish including ready meals, curries, stews, casseroles, chilli. Does NOT include pies with pastry, burgers or sausages)	Low-meat 320g	278.89	280g, contains a small amount of meat (less than 25% of the dish)	0.1939	54.0768
		Medium-meat 236.67g	278.89	280g, contains a moderate amount of meat (25-40% of the dish)	0.338367	94.3671
		Heavy-meat 280g	278.89	280g, contains a large amount of meat (more than 40% of the dish is meat)	0.536467	149.615
	PRODUCTS (e.g. chops, belly, cutlets, ribs) (includes any type of pork product such as chops, steaks, belly, cutlets, ribs (not ham or bacon)		131.667	130g, roughly the size of two decks of cards, 2 racks of ribs or one steak	0.965571	127.133
	SLICES (e.g. for sandwiches, salads) (includes any type of sliced pork used for sandwiches or salads, e.g ham or bacon)		21.1	1 slice, 20g	0.928689	19.5953
	BACON (includes bacon rashers. Does NOT include ham sandwich slices)		28.3333	1 rasher, 30g	1	28.3333
	PIES, PASTRIES & SAUSAGE ROLLS (includes all pork pies or pastries with pastry. Includes sausage rolls. Does NOT include potato topped pies)		83.25	80g, 1 pie/pastry/sausage roll	0.392839	32.7038
	SAUSAGES (includes all types of pork sausages. Does NOT include sausage rolls).		33.6	30g, 1 sausage	0.999922	33.5974
	BURGERS (includes all types of pork burgers)		90.3333	1 patty, 90g	0.6287	56.7926
	OFFAL & LIVER (includes all kinds of pork offal, liver, kidney, heart, black pudding)		90.6667	90g, about the size of a deck of cards	0.661667	59.9911
	OTHER				0.664612
Game	MIXED DISHES (any type of game mixed dish including ready meals, curries, stews, casseroles. Does NOT include minced dishes, pies with pastry, burgers or sausage)	Low-meat 291.76g	282.825	280g, contains a small amount of meat (less than 25% of the dish)	0.244	69.0093
		Medium-meat 291.76g	282.825	280g, contains a moderate amount of meat (25-40% of the dish)	0.325	91.9181
		Heavy-meat 273.81g	282.825	280g contains a large amount of meat (more than 40% of the dish is meat)	0.623333	176.294
	PRODUCTS (e.g. roast, steak) (includes any type of game cut such as roast, steak)		143.333	140g, roughly the size of two decks of cards	1	143.333
	PIES & PASTRIES (includes all game pies or pastries with pastry. Does NOT include potato topped pies)		175	180g, 1 individual pie/pastry or 1 slice of family pie/pastry	0.36175	63.3062
	SAUSAGES (includes all types of game sausages).		33.6	30g, 1 sausage	1	33.6
	BURGERS (includes all types of lamb burgers)		90.3333	1 burger patty 90g	0.733195	66.2319
	OFFAL & LIVER (includes all kinds of game offal, liver, kidney, heart)		72.5	70g, about the size of a deck of cards	0.1263	9.15675
	OTHER				0.551697
Fish	MIXED MAIN DISHES (e.g. fish and pasta bake, fish lasagne, kedgeree, paella, fish pie, seafood tagliatelle)	Low Meat 250.8g	252.633	250g, contains a small amount of fish or seafood (less than 25% of the dish)	0.141382	35.7177
		Medium Meat 253.8 g	252.633	250g, contains a moderate amount of fish or seafood (25-40% of the dish)	0.288925	72.9921
		Heavy Meat 253.3g	252.633	250g, contains a large amount of fish or seafood (more than 40%)	0.47555	120.14
	STARTERS AND SIDES (e.g. taramasalata, fish paté, fish paste, prawn cocktail, crabsticks, potted shrimps)		41.6667	40g, about half the size of a deck of cards	0.466369	19.432
	CANNED FISH & SEAFOOD (e.g. canned salmon, tuna, mackarel, sardines, cockle, pilchards, anchovies, mussels, prawns, oysters, crab)		89.5	90g pure fish, in a salad, sandwich or other dish, the third of your hand	0.8065	72.1817
	SMALL FISH (e.g. sardines, sprats, whitebait)		128.667	6 sardines, 20 whitebait, 4 sprats, 130g	0.744833	95.8352
	NON-BREADED/NON-BATERED OILY FISH (e.g. grilled/steamed/baked or fried salmon, herring, mackerel, trout, kipper, swordfish, fresh tuna)		129.444	130g, about the size of the palm of your hand	0.993427	128.594
	COATED PIECES (e.g. fish fingers, fish burgers, and fish cakes)		143	1 fish burger, 2 fish cakes or 3 fish fingers, 140g	0.421329	60.25
	COATED FISH & SHELLFISH (e.g. battered or breaded cod, haddock, plaice, dogfish, whiting, skate, scampi)		174.444	170g, 1 medium-sized breaded or battered fish fillet	0.518098	90.3794
	NON-BREADED/NON-BATTERED WHITE FISH (e.g. grilled/steamed/baked/fried/poached cod, haddock, plaice, skate, hake, lemon sole, monkfish, hoki, halibut, red snapper, turbot, whiting, dover sole)		126.364	130g, about the size of the palm of your hand	0.969077	122.456
Shellfish	LARGE SHELLFISH (e.g. oysters, crab, lobster)		97.5	12 oysters, dressed crab, half dressed lobster, 100g	1	97.5
	SMALL SHELLFISH (e.g. prawns, cockle, mussels, whelks)		29.45	7 cockles, 7 prawns, 6 mussels, or 4 whelks, weighed without shell; 30g	1	29.45
Roe	ROE (e.g. cod or herring roe. Does NOT include caviar)		120.333	120g, 6 tablespoons	0.808217	97.2554
Other	CAVIAR		19	20g, 1 tablespoon	1	19
	NON-BREADED/NON-BATTERED SQUID		65	70g, about half the size of the palm of your hand	0.9762	63.453
	SQUID COATTED IN BATTER		120	120g, about half the size of your hand	0.75095	90.114
	EEL		70	70g, about half the size of the palm of your hand	1	70
	OTHER				0.845279
